# Supplementary material for: Flavonoids Derived from the Roots of Lespedeza bicolor Inhibit the Activity of SARS-CoV Papain-like Protease
Source: Plants (Basel). 2024 Nov 26;13(23):3319. doi: 10.3390/plants13233319 (PMC11644518; doi:10.3390/plants13233319)
Supplement: Supplementary file 1 [file plants-13-03319-s001.zip]

Archive with 1 entries (1 files):
- plants-3301192-supplementary 2.pdf
